# Supplementary material for: Does gene flow aggravate or alleviate maladaptation to environmental stress in small populations?
Source: Evol Appl. 2019 Feb 4;12(7):1402–16. doi: 10.1111/eva.12768 (PMC6691220; doi:10.1111/eva.12768)
Supplement: Supplementary file 3 [file EVA-12-1402-s003.xlsx]

## Sheet: Sheet1
Table S1. Table showing genomic position and position relative to nearest gene for each outlier SNP.
Linkage Group	SNP Position	Nearest gene	Position relative to gene
LG1	31310514	bnc2	Within intron
LG5	2894330	zinc-binding-protein A33-like	-635 bp
LG8	18411610	emc10	Within intron
LG17	30242166	adcy8	Within intron
LG17	30334788	efr3a	-4487 bp
